# Supplementary material for: Vertigo in Patients with Degenerative Cervical Myelopathy
Source: J Clin Med. 2021 Jun 4;10(11):2496. doi: 10.3390/jcm10112496 (PMC8201049; doi:10.3390/jcm10112496)
Supplement: Supplementary file 1 [file jcm-10-02496-s001.zip]

Archive with 1 entries (1 files):
- jcm-1225161-supplementary.pdf
